# Supplementary material for: Identification and characterization of interferon-γ signaling-based personalized heterogeneity and therapeutic strategies in patients with pancreatic cancer
Source: Front Oncol. 2023 Oct 24;13:1227606. doi: 10.3389/fonc.2023.1227606 (PMC10628740; doi:10.3389/fonc.2023.1227606)
Supplement: Supplementary file 6 [file Table_1.xlsx]

## Sheet: Sheet1
Acronyms	Full name
PC	Pancreatic cancer
Interferon-γ	IFN-γ
TCGA	The Cancer Genome Atlas
GEO	Gene Expression Omnibus
ICGC,	International Cancer Genome Consortium
IFN-γGs	IFN-γ related genes
GSVA	Gene Set Variation Analysis
MSigDB	Molecular Signature Database
GTEx	Genotype-Tissue Expression
NMF	Non-negative matrix factorization
LASSO	Least absolute shrinkage and selection operator
qRT-PCR	Quantitative real-time PCR
JAK1	Janus kinase 1
STAT1	Signal transducer and activator of transcription 1
AUC	Area under the curve
ROC	Receiver-operating characteristic
CNV	Copy number variations
SNV	Single-nucleotide variant
UCEC	Uterine corpus endometrial carcinoma
SKCM	Skin cutaneous melanoma
STAD	Stomach adenocarcinoma
COAD	Colon adenocarcinoma
LUSC	Lung squamous cell carcinoma
LUAD	Lung adenocarcinoma
UCS	Uterine carcinosarcoma
OV	Ovarian serous cystadenocarcinoma
SARC	Sarcoma
KIRC	Kidney renal clear cell carcinoma
TGCT	Testicular germ cell tumors
PRAD	Prostate adenocarcinoma
ESCA	Esophageal carcinoma
PAAD	Pancreatic adenocarcinoma
BLCA	Bladder urothelial carcinoma
LGG	Brain lower-grade glioma
CESC	Cervical squamous cell carcinoma and endocervical adenocarcinoma
LIHC	Liver hepatocellular carcinoma
DLBC	Lymphoid neoplasm diffuse large B-cell lymphoma
MESO	Mesothelioma
KIRP	Kidney renal papillary cell carcinoma
THYM	Thymoma
HNSC	Head and neck squamous cell carcinoma
GBM	Glioblastoma multiforme
LAML	Acute myeloid leukemia
UVM	Uveal melanoma
READ	Rectum adenocarcinoma
PCPG	Pheochromocytoma and paraganglioma
ACC	Adrenocortical carcinoma
CHOL	Cholangiocarcinoma
THCA	Thyroid carcinoma
KICH	Kidney chromophobe
BRCA	Breast invasive carcinoma
mTOR	Mammalian target of rapamycin
IC50	Half maximal inhibitory concentration
HR	Hazard ratio
DCs	Dendritic cells
NK cells	Natural killer cells
pDCs	Plasmacytoid dendritic cells
TIL	Tumor infiltrating lymphocytes
CCR	Cytokine cytokine receptors
K-M	Kaplan-Meier
HPA	Human Protein Atlas
DMEM	Dulbecco's modified Eagle's medium
FBS	Fetal bovine serum
IMDM	Iscove's Modified Dulbecco medium
PTPN1	Protein Tyrosine Phosphatase Non-Receptor Type 1
TRIM46	Tripartite Motif Containing 46
TRIM17	Tripartite Motif Containing 17
FCGR1A	Fc Gamma Receptor Ia
IRF5	Interferon Regulatory Factor 5
IRF6	Interferon Regulatory Factor 6
CAMK2B	Calcium/Calmodulin Dependent Protein Kinase II Beta
IRF2	Interferon Regulatory Factor 2
IRF8	Interferon Regulatory Factor 8
PRKCD	Protein Kinase C Delta
IFNGR1	Interferon Gamma Receptor 1
TRIM35	Tripartite Motif Containing 35
TRIM2	Tripartite Motif Containing 2
TRIM3	Tripartite Motif Containing 3
TRIM29	Tripartite Motif Containing 29
CAMK2D	Calcium/Calmodulin Dependent Protein Kinase II Delta
VCAM1	Vascular Cell Adhesion Molecule 1
TRIM48	Tripartite Motif Containing 48
STAT1	Signal Transducer And Activator Of Transcription 1
PTPN2	Protein Tyrosine Phosphatase Non-Receptor Type 2
JAK2	Janus Kinase 2
JAK1	Janus Kinase 1
CIITA	Class II Major Histocompatibility Complex Transactivator
TRIM46	Tripartite Motif Containing 46
NCAM1	Neural Cell Adhesion Molecule 1
IRF4	Interferon Regulatory Factor 4
TRIM17	Tripartite Motif Containing 17
HLA-H	Major Histocompatibility Complex, Class I, H (Pseudogene)
HLA-B	Major Histocompatibility Complex, Class I, B
EREG	Epiregulin 2
IAPP	Islet Amyloid Polypeptide
KRT17	Keratin 17
ANXA1	Annexin A1
C7	Complement C7
ALB	Albumin
TME	Tumor moicroenviroment
ICs	Immune checkpoints
CD27	CD27 Molecule
CD40LG	CD40 Ligand
CD48	CD48 Molecule
JAK2	Janus Kinase 2
